# Supplementary material for: RHEB neddylation by the UBE2F-SAG axis enhances mTORC1 activity and aggravates liver tumorigenesis
Source: EMBO J. 2025 Jan 6;44(4):1185–219. doi: 10.1038/s44318-024-00353-5 (PMC11832924; doi:10.1038/s44318-024-00353-5)
Supplement: Supplementary file 3 — Source data Fig. 1 [file 44318_2024_353_MOESM3_ESM.zip]

Archive with 83 entries (56 files):
- Figure 1/
- Figure 1/Figure 1/
- Figure 1/Figure 1/1A/
- Figure 1/Figure 1/1A/UBE2F High Normal tissue insert.jpg
- Figure 1/Figure 1/1A/UBE2F High Normal Tumor tissue.jpg
- Figure 1/Figure 1/1A/UBE2F High Tumor tissue insert.jpg
- Figure 1/Figure 1/1A/UBE2F Low Normal Tisusue insert.jpg
- Figure 1/Figure 1/1A/UBE2F Low Normal Tumor tissue.jpg
- Figure 1/Figure 1/1A/UBE2F Low Tumor tissue insert.jpg
- Figure 1/Figure 1/1B/
- Figure 1/Figure 1/1B/Figure 1B.xlsx
- Figure 1/Figure 1/1C/
- Figure 1/Figure 1/1C/Figure 1C.xlsx
- Figure 1/Figure 1/1D/
- Figure 1/Figure 1/1D/Figure 1D.xlsx
- Figure 1/Figure 1/1E/
- Figure 1/Figure 1/1E/Figure 1E.xlsx
- Figure 1/Figure 1/1E/shGFP.tif
- Figure 1/Figure 1/1E/shUBE2F-1.png
- Figure 1/Figure 1/1E/shUBE2F-2.png
- Figure 1/Figure 1/1F/
- Figure 1/Figure 1/1F/Figure 1F.xlsx
- Figure 1/Figure 1/1F/PLC EDU FACS/
- Figure 1/Figure 1/1F/PLC EDU FACS/Exp_20241024_1/
- Figure 1/Figure 1/1F/PLC EDU FACS/Exp_20241024_1/Backup/
- Figure 1/Figure 1/1F/PLC EDU FACS/Exp_20241024_1/ExpSummaryForAPI.xml
- Figure 1/Figure 1/1F/PLC EDU FACS/Exp_20241024_1/PLC 2F1-1.fcs
- Figure 1/Figure 1/1F/PLC EDU FACS/Exp_20241024_1/PLC 2F1-2.fcs
- Figure 1/Figure 1/1F/PLC EDU FACS/Exp_20241024_1/PLC 2F1-3.fcs
- Figure 1/Figure 1/1F/PLC EDU FACS/Exp_20241024_1/PLC 2F2-1.fcs
- Figure 1/Figure 1/1F/PLC EDU FACS/Exp_20241024_1/PLC 2F2-2.fcs
- Figure 1/Figure 1/1F/PLC EDU FACS/Exp_20241024_1/PLC 2F2-3.fcs
- Figure 1/Figure 1/1F/PLC EDU FACS/Exp_20241024_1/PLC NC1.fcs
- Figure 1/Figure 1/1F/PLC EDU FACS/Exp_20241024_1/PLC NC2.fcs
- Figure 1/Figure 1/1F/PLC EDU FACS/Exp_20241024_1/PLC NC3.fcs
- Figure 1/Figure 1/1F/PLC EDU FACS/Exp_20241024_1.xit
- Figure 1/Figure 1/1G/
- Figure 1/Figure 1/1G/Exp_20241024_1/
- Figure 1/Figure 1/1G/Exp_20241024_1/Backup/
- Figure 1/Figure 1/1G/Exp_20241024_1/ExpSummaryForAPI.xml
- Figure 1/Figure 1/1G/Exp_20241024_1/PLCPRF5 siCtrl.fcs
- Figure 1/Figure 1/1G/Exp_20241024_1/PLCPRF5 siUBE2F-1.fcs
- Figure 1/Figure 1/1G/Exp_20241024_1/PLCPRF5 siUBE2F-2.fcs
- Figure 1/Figure 1/1G/Exp_20241024_1.xit
- Figure 1/Figure 1/1H/
- Figure 1/Figure 1/1H/Exp_20241024_1/
- Figure 1/Figure 1/1H/Exp_20241024_1/Backup/
- Figure 1/Figure 1/1H/Exp_20241024_1/ExpSummaryForAPI.xml
- Figure 1/Figure 1/1H/Exp_20241024_1/SK-HEP-1 siCtrl.fcs
- Figure 1/Figure 1/1H/Exp_20241024_1/SK-HEP-1 siUBE2F-1.fcs
- Figure 1/Figure 1/1H/Exp_20241024_1/SK-HEP-1 siUBE2F-2.fcs
- Figure 1/Figure 1/1H/Exp_20241024_1.xit
- Figure 1/Figure 1/1I/
- Figure 1/Figure 1/1I/PLCPRF5 siCtrl/
- Figure 1/Figure 1/1I/PLCPRF5 siCtrl/HP_PLC SINC 60X2.5-3_RGB.tif
- Figure 1/Figure 1/1I/PLCPRF5 siCtrl/HP_PLC SINC 60X2.5-3_RGB_C1.tif
- Figure 1/Figure 1/1I/PLCPRF5 siCtrl/HP_PLC SINC 60X2.5-3_RGB_C2.tif
- Figure 1/Figure 1/1I/PLCPRF5 siUBE2F-1/
- Figure 1/Figure 1/1I/PLCPRF5 siUBE2F-1/HP_PLC SI2F-3 60X2.5-2_RGB.tif
- Figure 1/Figure 1/1I/PLCPRF5 siUBE2F-1/HP_PLC SI2F-3 60X2.5-2_RGB_C1.tif
- Figure 1/Figure 1/1I/PLCPRF5 siUBE2F-1/HP_PLC SI2F-3 60X2.5-2_RGB_C2.tif
- Figure 1/Figure 1/1I/PLCPRF5 siUBE2F-2/
- Figure 1/Figure 1/1I/PLCPRF5 siUBE2F-2/HP_PLC SI2F-5 60X2.5-1_RGB.tif
- Figure 1/Figure 1/1I/PLCPRF5 siUBE2F-2/HP_PLC SI2F-5 60X2.5-1_RGB_C1.tif
- Figure 1/Figure 1/1I/PLCPRF5 siUBE2F-2/HP_PLC SI2F-5 60X2.5-1_RGB_C2.tif
- Figure 1/Figure 1/1I/SKHEP1 siCtrl/
- Figure 1/Figure 1/1I/SKHEP1 siCtrl/HP_SK SINC 60X2.5-2_RGB.tif
- Figure 1/Figure 1/1I/SKHEP1 siCtrl/HP_SK SINC 60X2.5-2_RGB_C1.tif
- Figure 1/Figure 1/1I/SKHEP1 siCtrl/HP_SK SINC 60X2.5-2_RGB_C2.tif
- Figure 1/Figure 1/1I/SKHEP1 siUBE2F-1/
- Figure 1/Figure 1/1I/SKHEP1 siUBE2F-1/HP_RGB.tif
- Figure 1/Figure 1/1I/SKHEP1 siUBE2F-1/HP_RGB_C1.tif
- Figure 1/Figure 1/1I/SKHEP1 siUBE2F-1/HP_RGB_C2.tif
- Figure 1/Figure 1/1I/SKHEP1 siUBE2F-2 60x2.5-2_RGB/
- Figure 1/Figure 1/1I/SKHEP1 siUBE2F-2 60x2.5-2_RGB/HP_HP_SK siUBE2F-5 60x2.5-2_RGB_RGB.tif
- Figure 1/Figure 1/1I/SKHEP1 siUBE2F-2 60x2.5-2_RGB/HP_HP_SK siUBE2F-5 60x2.5-2_RGB_RGB_C1.tif
- Figure 1/Figure 1/1I/SKHEP1 siUBE2F-2 60x2.5-2_RGB/HP_HP_SK siUBE2F-5 60x2.5-2_RGB_RGB_C2.tif
- Figure 1/Figure 1/1K/
- Figure 1/Figure 1/1K/Figure 1K.xlsx
- Figure 1/Figure 1/1L/
- Figure 1/Figure 1/1L/1L.TIF
- Figure 1/Figure 1/IJ/
- Figure 1/Figure 1/IJ/Figure 1J.xlsx
