# Supplementary material for: RHEB neddylation by the UBE2F-SAG axis enhances mTORC1 activity and aggravates liver tumorigenesis
Source: EMBO J. 2025 Jan 6;44(4):1185–219. doi: 10.1038/s44318-024-00353-5 (PMC11832924; doi:10.1038/s44318-024-00353-5)
Supplement: Supplementary file 3 — Source data Fig. 1 [file 44318_2024_353_MOESM3_ESM.zip › Figure 1/Figure 1/1B/Figure 1B.xlsx]

## Sheet: Sheet1
Normal	Tumor
3	8
10	12
4	6
9	6
6	3
4.5	8
3	6
6	3
6	8
2	3
6	3
2	4
9	4
9	12
2	8
2	8
3	6
8	8
2	8
6	12
2	8
4	8
6	1
6	9
6	12
4	12
6	12
4	1
4	12
6	9
9	4
9	8
6	12
6	8
3	12
8	4.5
4	12
4	6
6	4
4	8
6	3
8	12
8	10
7.5	4
4	9
10	12
8	12
6	12
6	8
6	8
4	6
6	4.5
9	4
6	1
9	4.5
9	6
8	12
10	12
8	12
8	4
9	6
12	8
4	2
4	12
6	12
6	12
6	3
8	1
8	3
4	8
6	4
10	8
12	3
12	12
8	4
6	6
12	4
4	12
6	3
