# Supplementary material for: RHEB neddylation by the UBE2F-SAG axis enhances mTORC1 activity and aggravates liver tumorigenesis
Source: EMBO J. 2025 Jan 6;44(4):1185–219. doi: 10.1038/s44318-024-00353-5 (PMC11832924; doi:10.1038/s44318-024-00353-5)
Supplement: Supplementary file 3 — Source data Fig. 1 [file 44318_2024_353_MOESM3_ESM.zip › Figure 1/Figure 1/1C/Figure 1C.xlsx]

## Sheet: Sheet1
Survival time (months)	UBE2F Low	UBE2F High
20		1
15	1
57		0
1	1
19	1
50	1
64	0
63	1
61	0
12		1
32	1
31		1
61		1
58		1
43		1
65	0
56	0
51		0
28		1
48	1
32		1
41	1
40	1
28		1
9		1
22	1
25		1
16	1
22	1
25		1
23		1
38		1
28		1
35		1
116	0
44	1
37	1
22	1
33		1
16		1
39		1
40	1
39	1
9		1
26		1
32		1
51	1
53	0
28	1
