# Supplementary material for: RHEB neddylation by the UBE2F-SAG axis enhances mTORC1 activity and aggravates liver tumorigenesis
Source: EMBO J. 2025 Jan 6;44(4):1185–219. doi: 10.1038/s44318-024-00353-5 (PMC11832924; doi:10.1038/s44318-024-00353-5)
Supplement: Supplementary file 3 — Source data Fig. 1 [file 44318_2024_353_MOESM3_ESM.zip › Figure 1/Figure 1/1D/Figure 1D.xlsx]

## Sheet: Sheet1
Time (h)	shGFP			shUBE2F-1			shUBE2F-2
0	1	1	1	1	1	1	1	1	1
24	2.31893	2.49793	2.33708	2.02082	1.96846	1.8339	1.75024	1.55253	1.51887
48	4.20496	4.08141	3.81166	3.09898	2.77539	2.75731	2.06943	2.08214	1.86753
72	5.85907	5.57697	5.06902	3.92367	3.66135	3.1904	2.61885	2.20558	1.89446
96	10.3215	10.5742	11.0742	5.88514	6.7565	6.986	4.66755	3.66342	3.82724
