# Supplementary material for: RHEB neddylation by the UBE2F-SAG axis enhances mTORC1 activity and aggravates liver tumorigenesis
Source: EMBO J. 2025 Jan 6;44(4):1185–219. doi: 10.1038/s44318-024-00353-5 (PMC11832924; doi:10.1038/s44318-024-00353-5)
Supplement: Supplementary file 3 — Source data Fig. 1 [file 44318_2024_353_MOESM3_ESM.zip › Figure 1/Figure 1/1F/Figure 1F.xlsx]

## Sheet: Sheet1
siCtrl	siUBE2F-1	siUBE2F-2
23.09	13.21	9.3
25.1	13.92	9.16
24.8	15.63	5.97
