# Supplementary material for: RHEB neddylation by the UBE2F-SAG axis enhances mTORC1 activity and aggravates liver tumorigenesis
Source: EMBO J. 2025 Jan 6;44(4):1185–219. doi: 10.1038/s44318-024-00353-5 (PMC11832924; doi:10.1038/s44318-024-00353-5)
Supplement: Supplementary file 3 — Source data Fig. 1 [file 44318_2024_353_MOESM3_ESM.zip › Figure 1/Figure 1/1F/PLC EDU FACS/Exp_20241024_1/ExpSummaryForAPI.xml]

<?xml version="1.0"?>
<Experiment xmlns:xsd="http://www.w3.org/2001/XMLSchema" xmlns:xsi="http://www.w3.org/2001/XMLSchema-instance">
  <Plates />
  <Populations>
    <Population Name="P1" />
    <Population Name="P2" />
    <Population Name="P3" />
  </Populations>
  <StatisticsSettings>
    <TubeHeaderItems>
      <TubeHeaderItem>EventsCount</TubeHeaderItem>
      <TubeHeaderItem>RecordTime</TubeHeaderItem>
      <TubeHeaderItem>Volume</TubeHeaderItem>
      <TubeHeaderItem>AbortRate</TubeHeaderItem>
    </TubeHeaderItems>
    <PopulationStatisticsItems>
      <PopulationStatisticsItem>Count</PopulationStatisticsItem>
      <PopulationStatisticsItem>PercentOfParent</PopulationStatisticsItem>
      <PopulationStatisticsItem>PercentOfAll</PopulationStatisticsItem>
      <PopulationStatisticsItem>Concentration</PopulationStatisticsItem>
    </PopulationStatisticsItems>
    <SignalStatisticsSettings>
      <SignalStatisticsSetting Id="0">
        <SignalStatisticsSettingInfos>
          <SignalStatisticsSettingInfo SignalName="FSC-A" StatisticsType="rCV" />
          <SignalStatisticsSettingInfo SignalName="SSC-A" StatisticsType="rCV" />
          <SignalStatisticsSettingInfo SignalName="B525-FITC-A" StatisticsType="rCV" />
          <SignalStatisticsSettingInfo SignalName="B610-ECD-A" StatisticsType="rCV" />
          <SignalStatisticsSettingInfo SignalName="PerCP-A" StatisticsType="rCV" />
          <SignalStatisticsSettingInfo SignalName="PE-A" StatisticsType="rCV" />
          <SignalStatisticsSettingInfo SignalName="ECD-A" StatisticsType="rCV" />
          <SignalStatisticsSettingInfo SignalName="PC5-A" StatisticsType="rCV" />
          <SignalStatisticsSettingInfo SignalName="PE-cy5-A" StatisticsType="rCV" />
          <SignalStatisticsSettingInfo SignalName="PC7-A" StatisticsType="rCV" />
          <SignalStatisticsSettingInfo SignalName="APC-A" StatisticsType="rCV" />
          <SignalStatisticsSettingInfo SignalName="APC-A700-A" StatisticsType="rCV" />
          <SignalStatisticsSettingInfo SignalName="APC-A750-A" StatisticsType="rCV" />
          <SignalStatisticsSettingInfo SignalName="PB-A" StatisticsType="rCV" />
          <SignalStatisticsSettingInfo SignalName="KO525-A" StatisticsType="rCV" />
          <SignalStatisticsSettingInfo SignalName="violet610-A" StatisticsType="rCV" />
          <SignalStatisticsSettingInfo SignalName="V660-A" StatisticsType="rCV" />
          <SignalStatisticsSettingInfo SignalName="V763-A" StatisticsType="rCV" />
          <SignalStatisticsSettingInfo SignalName="NUV450-A" StatisticsType="rCV" />
          <SignalStatisticsSettingInfo SignalName="BUV496-A" StatisticsType="rCV" />
          <SignalStatisticsSettingInfo SignalName="HOECHSTRED-A" StatisticsType="rCV" />
          <SignalStatisticsSettingInfo SignalName="FSC-Width" StatisticsType="rCV" />
          <SignalStatisticsSettingInfo SignalName="Time" StatisticsType="rCV" />
        </SignalStatisticsSettingInfos>
      </SignalStatisticsSetting>
      <SignalStatisticsSetting Id="1">
        <SignalStatisticsSettingInfos>
          <SignalStatisticsSettingInfo SignalName="B525-FITC-A" StatisticsType="Median" />
          <SignalStatisticsSettingInfo SignalName="B525-FITC-A" StatisticsType="Mean" />
        </SignalStatisticsSettingInfos>
      </SignalStatisticsSetting>
    </SignalStatisticsSettings>
  </StatisticsSettings>
</Experiment>
