# Supplementary material for: RHEB neddylation by the UBE2F-SAG axis enhances mTORC1 activity and aggravates liver tumorigenesis
Source: EMBO J. 2025 Jan 6;44(4):1185–219. doi: 10.1038/s44318-024-00353-5 (PMC11832924; doi:10.1038/s44318-024-00353-5)
Supplement: Supplementary file 4 — Source data Fig. 2 [file 44318_2024_353_MOESM4_ESM.zip]

Archive with 12 entries (6 files):
- Figure 2/
- Figure 2/2A/
- Figure 2/2A/2A.TIF
- Figure 2/2B/
- Figure 2/2B/2B.TIF
- Figure 2/2C/
- Figure 2/2C/2C.TIF
- Figure 2/2D/
- Figure 2/2D/2D.TIF
- Figure 2/2E/
- Figure 2/2E/2E (2).TIF
- Figure 2/2E/2E.TIF
