# Supplementary material for: RHEB neddylation by the UBE2F-SAG axis enhances mTORC1 activity and aggravates liver tumorigenesis
Source: EMBO J. 2025 Jan 6;44(4):1185–219. doi: 10.1038/s44318-024-00353-5 (PMC11832924; doi:10.1038/s44318-024-00353-5)
Supplement: Supplementary file 5 — Source data Fig. 3 [file 44318_2024_353_MOESM5_ESM.zip]

Archive with 11 entries (5 files):
- Figure 3/
- Figure 3/3A/
- Figure 3/3A/3A.tif
- Figure 3/3B/
- Figure 3/3B/3B.tif
- Figure 3/3C/
- Figure 3/3C/3C.tif
- Figure 3/3D/
- Figure 3/3D/3D.tif
- Figure 3/3E/
- Figure 3/3E/3E.tif
