# Supplementary material for: RHEB neddylation by the UBE2F-SAG axis enhances mTORC1 activity and aggravates liver tumorigenesis
Source: EMBO J. 2025 Jan 6;44(4):1185–219. doi: 10.1038/s44318-024-00353-5 (PMC11832924; doi:10.1038/s44318-024-00353-5)
Supplement: Supplementary file 6 — Source data Fig. 4 [file 44318_2024_353_MOESM6_ESM.zip]

Archive with 20 entries (11 files):
- Figure 4/
- Figure 4/4A/
- Figure 4/4A/4A-2.tif
- Figure 4/4A/4A.tif
- Figure 4/4B/
- Figure 4/4B/4B-1.tif
- Figure 4/4B/4B-2.tif
- Figure 4/4C/
- Figure 4/4C/4C-1.tif
- Figure 4/4C/4C-2.tif
- Figure 4/4D/
- Figure 4/4D/4D.tif
- Figure 4/4E/
- Figure 4/4E/4E.tif
- Figure 4/4F/
- Figure 4/4F/4F.tif
- Figure 4/4G/
- Figure 4/4G/4G.tif
- Figure 4/4H/
- Figure 4/4H/4H.tif
