# Supplementary material for: RHEB neddylation by the UBE2F-SAG axis enhances mTORC1 activity and aggravates liver tumorigenesis
Source: EMBO J. 2025 Jan 6;44(4):1185–219. doi: 10.1038/s44318-024-00353-5 (PMC11832924; doi:10.1038/s44318-024-00353-5)
Supplement: Supplementary file 7 — Source data Fig. 5 [file 44318_2024_353_MOESM7_ESM.zip]

Archive with 27 entries (16 files):
- Figure 5/
- Figure 5/5A/
- Figure 5/5A/5A.tif
- Figure 5/5B/
- Figure 5/5B/5B.tif
- Figure 5/5C/
- Figure 5/5C/5C.tif
- Figure 5/5C/PLCPRF5 RHEB-K169R HA-R488+M-LAMP2/
- Figure 5/5C/PLCPRF5 RHEB-K169R HA-R488+M-LAMP2/HP_2023_07_30_RGB.tif
- Figure 5/5C/PLCPRF5 RHEB-K169R HA-R488+M-LAMP2/HP_2023_07_30_RGB_DAPI.tif
- Figure 5/5C/PLCPRF5 RHEB-K169R HA-R488+M-LAMP2/HP_2023_07_30_RGB_FITC.tif
- Figure 5/5C/PLCPRF5 RHEB-K169R HA-R488+M-LAMP2/HP_2023_07_30_RGB_TRITC.tif
- Figure 5/5C/PLCPRF5 WTRHEB HA-R488+M-LAMP2/
- Figure 5/5C/PLCPRF5 WTRHEB HA-R488+M-LAMP2/HP_2023_07_29_RGB.tif
- Figure 5/5C/PLCPRF5 WTRHEB HA-R488+M-LAMP2/HP_2023_07_29_RGB_DAPI.tif
- Figure 5/5C/PLCPRF5 WTRHEB HA-R488+M-LAMP2/HP_2023_07_29_RGB_FITC.tif
- Figure 5/5C/PLCPRF5 WTRHEB HA-R488+M-LAMP2/HP_2023_07_29_RGB_TRITC.tif
- Figure 5/5D/
- Figure 5/5D/5D.tif
- Figure 5/5E/
- Figure 5/5E/5E.tif
- Figure 5/5F/
- Figure 5/5F/RHEB-NEDD8-GTP.ai
- Figure 5/5G/
- Figure 5/5G/5G.tif
- Figure 5/5H/
- Figure 5/5H/5H.tif
