# Supplementary material for: RHEB neddylation by the UBE2F-SAG axis enhances mTORC1 activity and aggravates liver tumorigenesis
Source: EMBO J. 2025 Jan 6;44(4):1185–219. doi: 10.1038/s44318-024-00353-5 (PMC11832924; doi:10.1038/s44318-024-00353-5)
Supplement: Supplementary file 8 — Source data Fig. 6 [file 44318_2024_353_MOESM8_ESM.zip]

Archive with 134 entries (107 files):
- Figure 6/
- Figure 6/Figure 6/
- Figure 6/Figure 6/6A/
- Figure 6/Figure 6/6A/6A.xlsx
- Figure 6/Figure 6/6B/
- Figure 6/Figure 6/6B/shGFP+RHEB-K169R.png
- Figure 6/Figure 6/6B/shGFP+WT-RHEB.png
- Figure 6/Figure 6/6B/shGFP+pLVX.png
- Figure 6/Figure 6/6B/shSAG+RHEB-K169R.png
- Figure 6/Figure 6/6B/shSAG+WT-RHEB.png
- Figure 6/Figure 6/6B/shSAG+pLVX.png
- Figure 6/Figure 6/6B/shUBE2F+RHEB-K169R.png
- Figure 6/Figure 6/6B/shUBE2F+WT-RHEB.png
- Figure 6/Figure 6/6B/shUBE2F+pLVX.png
- Figure 6/Figure 6/6C/
- Figure 6/Figure 6/6C/6C.xlsx
- Figure 6/Figure 6/6D/
- Figure 6/Figure 6/6D/6D.xlsx
- Figure 6/Figure 6/6E/
- Figure 6/Figure 6/6E/FLAG-SAG+DMSO.png
- Figure 6/Figure 6/6E/FLAG-SAG+Rapamycin.png
- Figure 6/Figure 6/6E/FLAG-UBE2F+DMSO.png
- Figure 6/Figure 6/6E/FLAG-UBE2F+Rapamycin.png
- Figure 6/Figure 6/6E/pLVX+DMSO.png
- Figure 6/Figure 6/6E/pLVX+Rapamycin.png
- Figure 6/Figure 6/6F/
- Figure 6/Figure 6/6F/6F.xlsx
- Figure 6/Figure 6/6G/
- Figure 6/Figure 6/6G/Exp_20241027_1/
- Figure 6/Figure 6/6G/Exp_20241027_1/Backup/
- Figure 6/Figure 6/6G/Exp_20241027_1/PLCPRF5 siRHEB+Q64L1.fcs
- Figure 6/Figure 6/6G/Exp_20241027_1/PLCPRF5 siRHEB+Q64LK169R.fcs
- Figure 6/Figure 6/6G/Exp_20241027_1/PLCPRF5 siRHEB+V.fcs
- Figure 6/Figure 6/6G/Exp_20241027_1.xit
- Figure 6/Figure 6/6H/
- Figure 6/Figure 6/6H/Exp_20241027_1/
- Figure 6/Figure 6/6H/Exp_20241027_1/Backup/
- Figure 6/Figure 6/6H/Exp_20241027_1/ExpSummaryForAPI.xml
- Figure 6/Figure 6/6H/Exp_20241027_1/SK-HEP-1 siRHEB+Q64L.fcs
- Figure 6/Figure 6/6H/Exp_20241027_1/SK-HEP-1 siRHEB+Q64L169R.fcs
- Figure 6/Figure 6/6H/Exp_20241027_1/SK-HEP-1 siRHEB+V.fcs
- Figure 6/Figure 6/6H/Exp_20241027_1.xit
- Figure 6/Figure 6/6I/
- Figure 6/Figure 6/6I/6I.tif
- Figure 6/Figure 6/6J/
- Figure 6/Figure 6/6J/6J.tif
- Figure 6/Figure 6/6K/
- Figure 6/Figure 6/6K/PLCPRF5 siCtrl+RHEB-DM/
- Figure 6/Figure 6/6K/PLCPRF5 siCtrl+RHEB-DM/._HP_DAPI.tif
- Figure 6/Figure 6/6K/PLCPRF5 siCtrl+RHEB-DM/._HP_FITC.tif
- Figure 6/Figure 6/6K/PLCPRF5 siCtrl+RHEB-DM/._HP_RGB.tif
- Figure 6/Figure 6/6K/PLCPRF5 siCtrl+RHEB-DM/._HP_RGB_DAPI.tif
- Figure 6/Figure 6/6K/PLCPRF5 siCtrl+RHEB-DM/._HP_RGB_FITC.tif
- Figure 6/Figure 6/6K/PLCPRF5 siCtrl+RHEB-DM/HP_RGB.tif
- Figure 6/Figure 6/6K/PLCPRF5 siCtrl+RHEB-DM/HP_RGB_DAPI.tif
- Figure 6/Figure 6/6K/PLCPRF5 siCtrl+RHEB-DM/HP_RGB_FITC.tif
- Figure 6/Figure 6/6K/PLCPRF5 siCtrl+RHEB-Q64L/
- Figure 6/Figure 6/6K/PLCPRF5 siCtrl+RHEB-Q64L/._HP_DAPI.tif
- Figure 6/Figure 6/6K/PLCPRF5 siCtrl+RHEB-Q64L/._HP_FITC.tif
- Figure 6/Figure 6/6K/PLCPRF5 siCtrl+RHEB-Q64L/._HP_RGB.tif
- Figure 6/Figure 6/6K/PLCPRF5 siCtrl+RHEB-Q64L/._HP_RGB_DAPI.tif
- Figure 6/Figure 6/6K/PLCPRF5 siCtrl+RHEB-Q64L/._HP_RGB_FITC.tif
- Figure 6/Figure 6/6K/PLCPRF5 siCtrl+RHEB-Q64L/HP_RGB.tif
- Figure 6/Figure 6/6K/PLCPRF5 siCtrl+RHEB-Q64L/HP_RGB_DAPI.tif
- Figure 6/Figure 6/6K/PLCPRF5 siCtrl+RHEB-Q64L/HP_RGB_FITC.tif
- Figure 6/Figure 6/6K/PLCPRF5 siCtrl+Vector/
- Figure 6/Figure 6/6K/PLCPRF5 siCtrl+Vector/._HP_DAPI.tif
- Figure 6/Figure 6/6K/PLCPRF5 siCtrl+Vector/._HP_FITC.tif
- Figure 6/Figure 6/6K/PLCPRF5 siCtrl+Vector/._HP_RGB.tif
- Figure 6/Figure 6/6K/PLCPRF5 siCtrl+Vector/._HP_RGB_DAPI.tif
- Figure 6/Figure 6/6K/PLCPRF5 siCtrl+Vector/._HP_RGB_FITC.tif
- Figure 6/Figure 6/6K/PLCPRF5 siCtrl+Vector/HP_RGB.tif
- Figure 6/Figure 6/6K/PLCPRF5 siCtrl+Vector/HP_RGB_DAPI.tif
- Figure 6/Figure 6/6K/PLCPRF5 siCtrl+Vector/HP_RGB_FITC.tif
- Figure 6/Figure 6/6K/PLCPRF5 siSAG+RHEB-DM/
- Figure 6/Figure 6/6K/PLCPRF5 siSAG+RHEB-DM/._HP_2024_02_25.tif
- Figure 6/Figure 6/6K/PLCPRF5 siSAG+RHEB-DM/._HP_2024_02_25_DAPI.tif
- Figure 6/Figure 6/6K/PLCPRF5 siSAG+RHEB-DM/._HP_2024_02_25_FITC.tif
- Figure 6/Figure 6/6K/PLCPRF5 siSAG+RHEB-DM/._HP_2024_02_25_RGB.tif
- Figure 6/Figure 6/6K/PLCPRF5 siSAG+RHEB-DM/._HP_2024_02_25_RGB_DAPI.tif
- Figure 6/Figure 6/6K/PLCPRF5 siSAG+RHEB-DM/._HP_2024_02_25_RGB_FITC.tif
- Figure 6/Figure 6/6K/PLCPRF5 siSAG+RHEB-DM/HP_2024_02_25_RGB.tif
- Figure 6/Figure 6/6K/PLCPRF5 siSAG+RHEB-DM/HP_2024_02_25_RGB_DAPI.tif
- Figure 6/Figure 6/6K/PLCPRF5 siSAG+RHEB-DM/HP_2024_02_25_RGB_FITC.tif
- Figure 6/Figure 6/6K/PLCPRF5 siSAG+RHEB-Q64L/
- Figure 6/Figure 6/6K/PLCPRF5 siSAG+RHEB-Q64L/._HP_DAPI.tif
- Figure 6/Figure 6/6K/PLCPRF5 siSAG+RHEB-Q64L/._HP_FITC.tif
- Figure 6/Figure 6/6K/PLCPRF5 siSAG+RHEB-Q64L/._HP_RGB.tif
- Figure 6/Figure 6/6K/PLCPRF5 siSAG+RHEB-Q64L/._HP_RGB_DAPI.tif
- Figure 6/Figure 6/6K/PLCPRF5 siSAG+RHEB-Q64L/._HP_RGB_FITC.tif
- Figure 6/Figure 6/6K/PLCPRF5 siSAG+RHEB-Q64L/HP_RGB.tif
- Figure 6/Figure 6/6K/PLCPRF5 siSAG+RHEB-Q64L/HP_RGB_DAPI.tif
- Figure 6/Figure 6/6K/PLCPRF5 siSAG+RHEB-Q64L/HP_RGB_FITC.tif
- Figure 6/Figure 6/6K/PLCPRF5 siSAG+Vector/
- Figure 6/Figure 6/6K/PLCPRF5 siSAG+Vector/._HP_2024_02_25.tif
- Figure 6/Figure 6/6K/PLCPRF5 siSAG+Vector/._HP_2024_02_25_DAPI.tif
- Figure 6/Figure 6/6K/PLCPRF5 siSAG+Vector/._HP_2024_02_25_FITC.tif
- Figure 6/Figure 6/6K/PLCPRF5 siSAG+Vector/._HP_2024_02_25_RGB.tif
- Figure 6/Figure 6/6K/PLCPRF5 siSAG+Vector/._HP_2024_02_25_RGB_DAPI.tif
- Figure 6/Figure 6/6K/PLCPRF5 siSAG+Vector/._HP_2024_02_25_RGB_FITC.tif
- Figure 6/Figure 6/6K/PLCPRF5 siSAG+Vector/HP_2024_02_25_RGB.tif
- Figure 6/Figure 6/6K/PLCPRF5 siSAG+Vector/HP_2024_02_25_RGB_DAPI.tif
- Figure 6/Figure 6/6K/PLCPRF5 siSAG+Vector/HP_2024_02_25_RGB_FITC.tif
- Figure 6/Figure 6/6K/PLCPRF5 siUBE2F+RHEB-DM/
- Figure 6/Figure 6/6K/PLCPRF5 siUBE2F+RHEB-DM/._HP_2024_02_25.tif
- Figure 6/Figure 6/6K/PLCPRF5 siUBE2F+RHEB-DM/._HP_2024_02_25_DAPI.tif
- Figure 6/Figure 6/6K/PLCPRF5 siUBE2F+RHEB-DM/._HP_2024_02_25_FITC.tif
- Figure 6/Figure 6/6K/PLCPRF5 siUBE2F+RHEB-DM/._HP_2024_02_25_RGB.tif
- Figure 6/Figure 6/6K/PLCPRF5 siUBE2F+RHEB-DM/._HP_2024_02_25_RGB_DAPI.tif
- Figure 6/Figure 6/6K/PLCPRF5 siUBE2F+RHEB-DM/._HP_2024_02_25_RGB_FITC.tif
- Figure 6/Figure 6/6K/PLCPRF5 siUBE2F+RHEB-DM/HP_2024_02_25_RGB.tif
- Figure 6/Figure 6/6K/PLCPRF5 siUBE2F+RHEB-DM/HP_2024_02_25_RGB_DAPI.tif
- Figure 6/Figure 6/6K/PLCPRF5 siUBE2F+RHEB-DM/HP_2024_02_25_RGB_FITC.tif
- Figure 6/Figure 6/6K/PLCPRF5 siUBE2F+RHEB-Q64L/
- Figure 6/Figure 6/6K/PLCPRF5 siUBE2F+RHEB-Q64L/._HP_DAPI.tif
- Figure 6/Figure 6/6K/PLCPRF5 siUBE2F+RHEB-Q64L/._HP_FITC.tif
- Figure 6/Figure 6/6K/PLCPRF5 siUBE2F+RHEB-Q64L/._HP_RGB.tif
- Figure 6/Figure 6/6K/PLCPRF5 siUBE2F+RHEB-Q64L/._HP_RGB_DAPI.tif
- Figure 6/Figure 6/6K/PLCPRF5 siUBE2F+RHEB-Q64L/._HP_RGB_FITC.tif
- Figure 6/Figure 6/6K/PLCPRF5 siUBE2F+RHEB-Q64L/HP_RGB.tif
- Figure 6/Figure 6/6K/PLCPRF5 siUBE2F+RHEB-Q64L/HP_RGB_DAPI.tif
- Figure 6/Figure 6/6K/PLCPRF5 siUBE2F+RHEB-Q64L/HP_RGB_FITC.tif
- Figure 6/Figure 6/6K/PLCPRF5 siUBE2F+Vector/
- Figure 6/Figure 6/6K/PLCPRF5 siUBE2F+Vector/._HP_2024_02_25.tif
- Figure 6/Figure 6/6K/PLCPRF5 siUBE2F+Vector/._HP_2024_02_25_DAPI.tif
- Figure 6/Figure 6/6K/PLCPRF5 siUBE2F+Vector/._HP_2024_02_25_FITC.tif
- Figure 6/Figure 6/6K/PLCPRF5 siUBE2F+Vector/._HP_2024_02_25_RGB.tif
- Figure 6/Figure 6/6K/PLCPRF5 siUBE2F+Vector/._HP_2024_02_25_RGB_DAPI.tif
- Figure 6/Figure 6/6K/PLCPRF5 siUBE2F+Vector/._HP_2024_02_25_RGB_FITC.tif
- Figure 6/Figure 6/6K/PLCPRF5 siUBE2F+Vector/HP_2024_02_25_RGB.tif
- Figure 6/Figure 6/6K/PLCPRF5 siUBE2F+Vector/HP_2024_02_25_RGB_DAPI.tif
- Figure 6/Figure 6/6K/PLCPRF5 siUBE2F+Vector/HP_2024_02_25_RGB_FITC.tif
- Figure 6/Figure 6/6L/
- Figure 6/Figure 6/6L/6L.xlsx
