# Supplementary material for: RHEB neddylation by the UBE2F-SAG axis enhances mTORC1 activity and aggravates liver tumorigenesis
Source: EMBO J. 2025 Jan 6;44(4):1185–219. doi: 10.1038/s44318-024-00353-5 (PMC11832924; doi:10.1038/s44318-024-00353-5)
Supplement: Supplementary file 8 — Source data Fig. 6 [file 44318_2024_353_MOESM8_ESM.zip › Figure 6/Figure 6/6A/6A.xlsx]

## Sheet: Sheet1
	shGFP+pLVX			shGFP+WT-RHEB			shGFP+RHEB-K169R			shUBE2F+pLVX			shUBE2F+WT-RHEB			shUBE2F+RHEB-K169R			shSAG+pLVX			shSAG+WT-RHEB			shSAG+RHEB-K169R
48 h	6.87186	5.91465	7.30788	7.27214	6.99297	8.42216	6.50442	5.82945	6.04138	3.84932	3.95722	5.15943	6.66527	6.6099	6.62759	5.43046	4.47256	5.09081	4.9076	4.13643	4.71531	7.55659	5.78944	7.2566	5.67427	4.29176	5.67853
72 h	9.24601	10.5078	10.2541	10.6256	12.5523	10.9843	8.09084	7.15034	6.97043	6.12357	6.97744	6.81694	9.73125	9.02224	8.79307	7.97793	7.07362	6.92955	6.11543	6.43241	6.37106	8.79482	7.91925	8.85997	7.67128	6.41905	6.16282
