# Supplementary material for: RHEB neddylation by the UBE2F-SAG axis enhances mTORC1 activity and aggravates liver tumorigenesis
Source: EMBO J. 2025 Jan 6;44(4):1185–219. doi: 10.1038/s44318-024-00353-5 (PMC11832924; doi:10.1038/s44318-024-00353-5)
Supplement: Supplementary file 8 — Source data Fig. 6 [file 44318_2024_353_MOESM8_ESM.zip › Figure 6/Figure 6/6C/6C.xlsx]

## Sheet: Sheet1
	shGFP+pLVX			shGFP+WT-RHEB			shGFP+RHEB-K169R			shUBE2F+pLVX			shUBE2F+WT-RHEB			shUBE2F+RHEB-K169R			shSAG+pLVX			shSAG+WT-RHEB			shSAG+RHEB-K169R
Clone number	115	102	145	179	191	136	81	89	76	7	3	6	57	41	49	22	12	32	2	3	1	25	20	18	6	5	3
