# Supplementary material for: RHEB neddylation by the UBE2F-SAG axis enhances mTORC1 activity and aggravates liver tumorigenesis
Source: EMBO J. 2025 Jan 6;44(4):1185–219. doi: 10.1038/s44318-024-00353-5 (PMC11832924; doi:10.1038/s44318-024-00353-5)
Supplement: Supplementary file 8 — Source data Fig. 6 [file 44318_2024_353_MOESM8_ESM.zip › Figure 6/Figure 6/6D/6D.xlsx]

## Sheet: Sheet1
Time/h	pLVX			FLAG-UBE2F			FLAG-SAG			pLVX+Rapamycin			FLAG-UBE2F+Rapamycin			FLAG-SAG+Rapamycin
0	1	1	1	1	1	1	1	1	1	1	1	1	1	1	1	1	1	1
24	2.53793	2.60985	3.25689	3.52859	4.2741	4.58546	3.01968	4.4096	3.33535	1.81083	2.35021	2.6746	2.46463	3.22038	3.07059	2.33115	3.12693	2.23123
48	4.61737	4.37841	4.70436	6.2665	5.53295	5.57358	6.03179	6.10346	5.87924	1.99531	1.87992	1.97998	2.22616	2.15299	2.029	2.17108	2.24938	2.00212
72	6.78052	6.78636	6.97762	10.5807	10.2046	9.54672	10.3388	11.0256	9.98941	2.07277	1.97614	2.40989	2.41646	2.5341	2.47583	2.93073	3.1657	2.96292
96	18.3666	16.1231	17.1131	22.3484	21.427	20.9774	25.4099	24.9819	21.6614	3.68036	3.89129	3.76011	3.06479	3.31291	3.48622	3.58781	4.02762	3.28143
