# Supplementary material for: RHEB neddylation by the UBE2F-SAG axis enhances mTORC1 activity and aggravates liver tumorigenesis
Source: EMBO J. 2025 Jan 6;44(4):1185–219. doi: 10.1038/s44318-024-00353-5 (PMC11832924; doi:10.1038/s44318-024-00353-5)
Supplement: Supplementary file 8 — Source data Fig. 6 [file 44318_2024_353_MOESM8_ESM.zip › Figure 6/Figure 6/6F/6F.xlsx]

## Sheet: Sheet1
pLVX			FLAG-UBE2F			FLAG-SAG			pLVX+Rapamycin			FLAG-UBE2F+Rapamycin			FLAG-SAG+Rapamycin
60	73	64	85	82	81	80	79	96	6	13	12	16	10	17	13	13	15
