# Supplementary material for: RHEB neddylation by the UBE2F-SAG axis enhances mTORC1 activity and aggravates liver tumorigenesis
Source: EMBO J. 2025 Jan 6;44(4):1185–219. doi: 10.1038/s44318-024-00353-5 (PMC11832924; doi:10.1038/s44318-024-00353-5)
Supplement: Supplementary file 8 — Source data Fig. 6 [file 44318_2024_353_MOESM8_ESM.zip › Figure 6/Figure 6/6H/Exp_20241027_1/ExpSummaryForAPI.xml]

<?xml version="1.0"?>
<Experiment xmlns:xsd="http://www.w3.org/2001/XMLSchema" xmlns:xsi="http://www.w3.org/2001/XMLSchema-instance">
  <Plates />
  <Populations>
    <Population Name="P1" />
    <Population Name="P2" />
  </Populations>
  <StatisticsSettings>
    <TubeHeaderItems>
      <TubeHeaderItem>EventsCount</TubeHeaderItem>
      <TubeHeaderItem>RecordTime</TubeHeaderItem>
      <TubeHeaderItem>Volume</TubeHeaderItem>
      <TubeHeaderItem>AbortRate</TubeHeaderItem>
    </TubeHeaderItems>
    <PopulationStatisticsItems>
      <PopulationStatisticsItem>Count</PopulationStatisticsItem>
      <PopulationStatisticsItem>PercentOfParent</PopulationStatisticsItem>
      <PopulationStatisticsItem>PercentOfAll</PopulationStatisticsItem>
      <PopulationStatisticsItem>Concentration</PopulationStatisticsItem>
    </PopulationStatisticsItems>
    <SignalStatisticsSettings>
      <SignalStatisticsSetting Id="0">
        <SignalStatisticsSettingInfos>
          <SignalStatisticsSettingInfo SignalName="FSC-A" StatisticsType="Mean" />
          <SignalStatisticsSettingInfo SignalName="FSC-A" StatisticsType="CV" />
          <SignalStatisticsSettingInfo SignalName="FSC-A" StatisticsType="SD" />
          <SignalStatisticsSettingInfo SignalName="FSC-A" StatisticsType="Median" />
          <SignalStatisticsSettingInfo SignalName="FSC-A" StatisticsType="rCV" />
          <SignalStatisticsSettingInfo SignalName="FSC-A" StatisticsType="rSD" />
        </SignalStatisticsSettingInfos>
      </SignalStatisticsSetting>
    </SignalStatisticsSettings>
  </StatisticsSettings>
</Experiment>
