# Supplementary material for: RHEB neddylation by the UBE2F-SAG axis enhances mTORC1 activity and aggravates liver tumorigenesis
Source: EMBO J. 2025 Jan 6;44(4):1185–219. doi: 10.1038/s44318-024-00353-5 (PMC11832924; doi:10.1038/s44318-024-00353-5)
Supplement: Supplementary file 8 — Source data Fig. 6 [file 44318_2024_353_MOESM8_ESM.zip › Figure 6/Figure 6/6L/6L.xlsx]

## Sheet: Sheet1
	siCtrl+Vector					siCtrl+RHEB-Q64L					siCtrl+RHEB-DM					siUBE2F+Vector					siUBE2F+RHEB-Q64L					siUBE2F+RHEB-DM					siSAG+Vector					siSAG+RHEB-Q64L					siSAG+RHEB-DM
Autophagy %	11.1	13.3	0.1	11.1	0.9	5.5	0.07	0.1	0.1	0.125	11.1	0.08	0.077	0.125	0.09	23.1	20	14.2	28.6	38.5	11.1	10	0.11	12.3	11.1	18.75	16.7	25	22.2	20	25	33.3	25	35.7	30	25	14.3	11.8	9.1	12.5	36.3	27.3	42.9	30	16.7
