# Supplementary material for: RHEB neddylation by the UBE2F-SAG axis enhances mTORC1 activity and aggravates liver tumorigenesis
Source: EMBO J. 2025 Jan 6;44(4):1185–219. doi: 10.1038/s44318-024-00353-5 (PMC11832924; doi:10.1038/s44318-024-00353-5)
Supplement: Supplementary file 9 — Source data Fig. 7 [file 44318_2024_353_MOESM9_ESM.zip]

Archive with 48 entries (34 files):
- Figure 7/
- Figure 7/7A/
- Figure 7/7A/3 months KO insert.jpg
- Figure 7/7A/3 months KO.jpg
- Figure 7/7A/3 months WT insert.jpg
- Figure 7/7A/3 nomths WT.jpg
- Figure 7/7A/6 months KO insert.jpg
- Figure 7/7A/6 months KO.jpg
- Figure 7/7A/6 months WT insert.jpg
- Figure 7/7A/6 months WT.jpg
- Figure 7/7B/
- Figure 7/7B/7B.xlsx
- Figure 7/7C/
- Figure 7/7C/7C.xlsx
- Figure 7/7D/
- Figure 7/7D/7D-1.jpg
- Figure 7/7D/7D-2.jpg
- Figure 7/7E/
- Figure 7/7E/KO p-4Ebp1.jpg
- Figure 7/7E/KO p-S6.jpg
- Figure 7/7E/WT p-4Ebp1.jpg
- Figure 7/7E/WT p-S6.jpg
- Figure 7/7F/
- Figure 7/7F/7F.tif
- Figure 7/7G/
- Figure 7/7G/7G.jpg
- Figure 7/7H/
- Figure 7/7H/18590 HE 20X.jpg
- Figure 7/7H/19080 HE 20X.jpg
- Figure 7/7H/KO HE.jpg
- Figure 7/7H/WT HE.jpg
- Figure 7/7I/
- Figure 7/7I/7I.tif
- Figure 7/7J/
- Figure 7/7J/7J.tif
- Figure 7/7K/
- Figure 7/7K/UBE2F High insert.jpg
- Figure 7/7K/UBE2F High.jpg
- Figure 7/7K/UBE2F low insert.jpg
- Figure 7/7K/UBE2F low.jpg
- Figure 7/7K/p-S6 High insert.jpg
- Figure 7/7K/p-S6 High.jpg
- Figure 7/7K/p-S6 Low.jpg
- Figure 7/7K/p-S6 low insert.jpg
- Figure 7/7L/
- Figure 7/7L/7L.xlsx
- Figure 7/7M/
- Figure 7/7M/7M.xlsx
