# Supplementary material for: RHEB neddylation by the UBE2F-SAG axis enhances mTORC1 activity and aggravates liver tumorigenesis
Source: EMBO J. 2025 Jan 6;44(4):1185–219. doi: 10.1038/s44318-024-00353-5 (PMC11832924; doi:10.1038/s44318-024-00353-5)
Supplement: Supplementary file 9 — Source data Fig. 7 [file 44318_2024_353_MOESM9_ESM.zip › Figure 7/7B/7B.xlsx]

## Sheet: Sheet1
Ube2f+/+;Pten-/-	Ube2f-/-;Pten-/-
0.916695	0.57615
0.954368	0.388641
1.12089	0.628608
0.956687	0.60923
1.05136	0.512406
0.993667	0.306981
0.863624	0.639145
1.05472	0.244452
1.06899	0.490499
1.01899	0.291507
1.01768	0.753448
0.844949	0.735243
0.876752	0.892612
1.15877	0.908797
1.10184	0.851784
