# Supplementary material for: RHEB neddylation by the UBE2F-SAG axis enhances mTORC1 activity and aggravates liver tumorigenesis
Source: EMBO J. 2025 Jan 6;44(4):1185–219. doi: 10.1038/s44318-024-00353-5 (PMC11832924; doi:10.1038/s44318-024-00353-5)
Supplement: Supplementary file 9 — Source data Fig. 7 [file 44318_2024_353_MOESM9_ESM.zip › Figure 7/7C/7C.xlsx]

## Sheet: Sheet1
Ube2f+/+;Pten-/-	Ube2f-/-;Pten-/-
0.88058	0.731772
1.45292	0.967757
1.01598	1.25781
0.859635	0.705517
0.790883	0.297424
0.946568	0.17722
1.0352	0.252036
0.938594	0.522667
1.08212	0.542126
0.997514	0.753743
1.11785	0.246044
0.737147	0.224293
0.999545	0.0311315
1.26833	0.0351839
0.877134	0.397155
