# Supplementary material for: RHEB neddylation by the UBE2F-SAG axis enhances mTORC1 activity and aggravates liver tumorigenesis
Source: EMBO J. 2025 Jan 6;44(4):1185–219. doi: 10.1038/s44318-024-00353-5 (PMC11832924; doi:10.1038/s44318-024-00353-5)
Supplement: Supplementary file 9 — Source data Fig. 7 [file 44318_2024_353_MOESM9_ESM.zip › Figure 7/7L/7L.xlsx]

## Sheet: Sheet1
UBE2F IHC Score	pS6 IHC Score
8	6
12	9
6	4
2	9
6	6
3	2
8	12
6	12
3	2
8	3
3	9
3	9
3	0
4	6
4	0
12	3
8	9
8	12
6	3
8	9
8	3
12	6
8	6
8	6
1	0
9	9
12	9
12	4
12	6
1	9
12	6
9	9
4	1
8	3
12	3
8	6
12	12
4.5	9
12	12
6	6
4	0
8	3
3	12
12	12
10	10
4	3
9	6
8	6
12	9
12	12
8	6
8	9
6	6
4	6
9	6
12	12
12	4
12	6
8	2
8	3
6	12
12	12
4.5	4
8	12
4	12
1	9
4.5	12
6	12
12	3
12	0
12	12
4	3
6	9
8	6
2	6
12	9
12	12
12	3
3	0
1	4
3	2
