# Supplementary material for: RHEB neddylation by the UBE2F-SAG axis enhances mTORC1 activity and aggravates liver tumorigenesis
Source: EMBO J. 2025 Jan 6;44(4):1185–219. doi: 10.1038/s44318-024-00353-5 (PMC11832924; doi:10.1038/s44318-024-00353-5)
Supplement: Supplementary file 9 — Source data Fig. 7 [file 44318_2024_353_MOESM9_ESM.zip › Figure 7/7M/7M.xlsx]

## Sheet: Sheet1
Survival time (months)	UBE2F low/p-S6 low	UBE2F High/p-S6 High
20		1
57		0
1	1
61	0
64	0
61	0
54		0
52		0
45		1
32	1
31		1
61		1
28		1
56	0
28		1
32		1
41	1
28		1
9		1
16		1
22		1
56		0
38		1
35		1
61		1
39		1
40	1
51	1
28	1
116	0
53	0
9		1
26		1
