# Supplementary material for: RHEB neddylation by the UBE2F-SAG axis enhances mTORC1 activity and aggravates liver tumorigenesis
Source: EMBO J. 2025 Jan 6;44(4):1185–219. doi: 10.1038/s44318-024-00353-5 (PMC11832924; doi:10.1038/s44318-024-00353-5)
Supplement: Supplementary file 10 — Figure EV1 part 1 Source Data [file 44318_2024_353_MOESM10_ESM.zip]

Archive with 90 entries (76 files):
- 1A/
- 1A/1A.xlsx
- 1B/
- 1B/1B.xlsx
- 1B/shGFP.png
- 1B/shUBE2F-1.png
- 1B/shUBE2F-2.png
- 1C/
- 1C/FACS-1/
- 1C/FACS-1/Exp_20240921_1/
- 1C/FACS-1/Exp_20240921_1/2f1-0.fcs
- 1C/FACS-1/Exp_20240921_1/2f1-10.fcs
- 1C/FACS-1/Exp_20240921_1/2f1-12.fcs
- 1C/FACS-1/Exp_20240921_1/2f1-2.fcs
- 1C/FACS-1/Exp_20240921_1/2f1-4.fcs
- 1C/FACS-1/Exp_20240921_1/2f1-6.fcs
- 1C/FACS-1/Exp_20240921_1/2f1-8.fcs
- 1C/FACS-1/Exp_20240921_1/2f2-0.fcs
- 1C/FACS-1/Exp_20240921_1/2f2-10.fcs
- 1C/FACS-1/Exp_20240921_1/2f2-12.fcs
- 1C/FACS-1/Exp_20240921_1/2f2-2.fcs
- 1C/FACS-1/Exp_20240921_1/2f2-4.fcs
- 1C/FACS-1/Exp_20240921_1/2f2-6.fcs
- 1C/FACS-1/Exp_20240921_1/2f2-8.fcs
- 1C/FACS-1/Exp_20240921_1/Backup/
- 1C/FACS-1/Exp_20240921_1/ExpSummaryForAPI.xml
- 1C/FACS-1/Exp_20240921_1/nc-0.fcs
- 1C/FACS-1/Exp_20240921_1/nc-10.fcs
- 1C/FACS-1/Exp_20240921_1/nc-12.fcs
- 1C/FACS-1/Exp_20240921_1/nc-2.fcs
- 1C/FACS-1/Exp_20240921_1/nc-4.fcs
- 1C/FACS-1/Exp_20240921_1/nc-6.fcs
- 1C/FACS-1/Exp_20240921_1/nc-8.fcs
- 1C/FACS-1/Exp_20240921_1.xit
- 1C/FACS-2/
- 1C/FACS-2/Exp_20240921_2/
- 1C/FACS-2/Exp_20240921_2/2f1-0.fcs
- 1C/FACS-2/Exp_20240921_2/2f1-10.fcs
- 1C/FACS-2/Exp_20240921_2/2f1-12.fcs
- 1C/FACS-2/Exp_20240921_2/2f1-2.fcs
- 1C/FACS-2/Exp_20240921_2/2f1-4.fcs
- 1C/FACS-2/Exp_20240921_2/2f1-6.fcs
- 1C/FACS-2/Exp_20240921_2/2f1-8.fcs
- 1C/FACS-2/Exp_20240921_2/2f2-0.fcs
- 1C/FACS-2/Exp_20240921_2/2f2-10.fcs
- 1C/FACS-2/Exp_20240921_2/2f2-12.fcs
- 1C/FACS-2/Exp_20240921_2/2f2-2.fcs
- 1C/FACS-2/Exp_20240921_2/2f2-4.fcs
- 1C/FACS-2/Exp_20240921_2/2f2-6.fcs
- 1C/FACS-2/Exp_20240921_2/2f2-8.fcs
- 1C/FACS-2/Exp_20240921_2/Backup/
- 1C/FACS-2/Exp_20240921_2/ExpSummaryForAPI.xml
- 1C/FACS-2/Exp_20240921_2/nc-0.fcs
- 1C/FACS-2/Exp_20240921_2/nc-10.fcs
- 1C/FACS-2/Exp_20240921_2/nc-12.fcs
- 1C/FACS-2/Exp_20240921_2/nc-2.fcs
- 1C/FACS-2/Exp_20240921_2/nc-4.fcs
- 1C/FACS-2/Exp_20240921_2/nc-6.fcs
- 1C/FACS-2/Exp_20240921_2/nc-8.fcs
- 1C/FACS-2/Exp_20240921_2.xit
- 1C/FACS-3/
- 1C/FACS-3/Exp_20240921_2/
- 1C/FACS-3/Exp_20240921_2/2f1-0.fcs
- 1C/FACS-3/Exp_20240921_2/2f1-10.fcs
- 1C/FACS-3/Exp_20240921_2/2f1-12.fcs
- 1C/FACS-3/Exp_20240921_2/2f1-2.fcs
- 1C/FACS-3/Exp_20240921_2/2f1-4.fcs
- 1C/FACS-3/Exp_20240921_2/2f1-6.fcs
- 1C/FACS-3/Exp_20240921_2/2f1-8.fcs
- 1C/FACS-3/Exp_20240921_2/2f2-0.fcs
- 1C/FACS-3/Exp_20240921_2/2f2-10.fcs
- 1C/FACS-3/Exp_20240921_2/2f2-12.fcs
- 1C/FACS-3/Exp_20240921_2/2f2-2.fcs
- 1C/FACS-3/Exp_20240921_2/2f2-4.fcs
- 1C/FACS-3/Exp_20240921_2/2f2-6.fcs
- 1C/FACS-3/Exp_20240921_2/2f2-8.fcs
- 1C/FACS-3/Exp_20240921_2/Backup/
- 1C/FACS-3/Exp_20240921_2/ExpSummaryForAPI.xml
- 1C/FACS-3/Exp_20240921_2/nc-0.fcs
- 1C/FACS-3/Exp_20240921_2/nc-10.fcs
- 1C/FACS-3/Exp_20240921_2/nc-12.fcs
- 1C/FACS-3/Exp_20240921_2/nc-2.fcs
- 1C/FACS-3/Exp_20240921_2/nc-4.fcs
- 1C/FACS-3/Exp_20240921_2/nc-6.fcs
- 1C/FACS-3/Exp_20240921_2/nc-8.fcs
- 1C/FACS-3/Exp_20240921_2.xit
- 1D/
- 1D/1D.xlsx
- 1E/
- 1E/1E.xlsx
