# Supplementary material for: RHEB neddylation by the UBE2F-SAG axis enhances mTORC1 activity and aggravates liver tumorigenesis
Source: EMBO J. 2025 Jan 6;44(4):1185–219. doi: 10.1038/s44318-024-00353-5 (PMC11832924; doi:10.1038/s44318-024-00353-5)
Supplement: Supplementary file 10 — Figure EV1 part 1 Source Data [file 44318_2024_353_MOESM10_ESM.zip › 1A/1A.xlsx]

## Sheet: Sheet1
Time (h)	shGFP			shUBE2F-1			shUBE2F-2
0	1	1	1	1	1	1	1	1	1
24	1.9689	1.93846	1.89232	1.91904	1.88305	1.80501	1.79327	1.85955	1.75613
48	4.53621	4.50473	4.71676	3.74819	3.3936	3.34766	3.31994	3.6134	3.65265
72	12.7856	12.4562	12.4522	9.54048	9.37028	8.68105	9.54048	9.37028	8.68105
96	17.4752	17.2621	16.9246	12.6793	11.9134	11.0066	13.1223	12.7127	13.1027
