# Supplementary material for: RHEB neddylation by the UBE2F-SAG axis enhances mTORC1 activity and aggravates liver tumorigenesis
Source: EMBO J. 2025 Jan 6;44(4):1185–219. doi: 10.1038/s44318-024-00353-5 (PMC11832924; doi:10.1038/s44318-024-00353-5)
Supplement: Supplementary file 10 — Figure EV1 part 1 Source Data [file 44318_2024_353_MOESM10_ESM.zip › 1D/1D.xlsx]

## Sheet: Sheet1
	siCtrl			siUBE2F-1			siUBE2F-2
0	92.18	93.59	90.52	90.27	93.3	88.7	84.19	90.35	88.75
2	58.95	70.5	69.05	82.53	94.12	76.71	76.41	83.09	80.26
4	32.41	34.1	47.39	52.11	55.52	68.77	50.63	64.07	61.81
6	31.31	30.31	36.35	41.29	44.57	47.06	45.5	51.09	47.23
8	32.42	41.54	42.42	24.69	33.53	39.87	25.82	49.1	38.55
10	55.23	56.99	56.87	43.27	37.52	43.45	40.59	40.55	43.8
12 h	70.86	65.09	71.99	53.1	53.91	51.25	52.75	50.69	52.37
