# Supplementary material for: RHEB neddylation by the UBE2F-SAG axis enhances mTORC1 activity and aggravates liver tumorigenesis
Source: EMBO J. 2025 Jan 6;44(4):1185–219. doi: 10.1038/s44318-024-00353-5 (PMC11832924; doi:10.1038/s44318-024-00353-5)
Supplement: Supplementary file 10 — Figure EV1 part 1 Source Data [file 44318_2024_353_MOESM10_ESM.zip › 1E/1E.xlsx]

## Sheet: Sheet1
	siCtrl			siUBE2F-1			siUBE2F-2
0	2.5	2.22	0.02	0.26	2.35	1.51	1.58	1.83	2.09
2	3.38	3.1	1.77	3.3	2.72	4.1	2.04	3.74	3.53
4	60.42	66.12	46.96	36.62	15.76	28.23	25.42	29.65	37.91
6	63.86	61.76	59.49	52.72	40.06	39.38	45.08	43.93	45.55
8	44.71	50.99	49.43	47.97	45.65	46.85	51	41.62	53.63
10	26.59	29.16	26.1	48.28	39.13	44.6	39.28	43.6	47.65
12 h	17.5	18.92	18.92	29.53	29.63	35.43	34.31	34.3	31.46
