# Supplementary material for: RHEB neddylation by the UBE2F-SAG axis enhances mTORC1 activity and aggravates liver tumorigenesis
Source: EMBO J. 2025 Jan 6;44(4):1185–219. doi: 10.1038/s44318-024-00353-5 (PMC11832924; doi:10.1038/s44318-024-00353-5)
Supplement: Supplementary file 11 — Figure EV1 part 2 Source Data [file 44318_2024_353_MOESM11_ESM.zip]

Archive with 11 entries (7 files):
- 1F/
- 1F/Figure EV1F.tif
- 1G/
- 1G/1G.tif
- 1H/
- 1H/PLCPRF5 siCtrl.TIF
- 1H/PLCPRF5 siUBE2F.TIF
- 1H/SK-HEP-1 siCtrl.TIF
- 1H/SK-HEP-1 siUBE2F.TIF
- 1I/
- 1I/1I.tif
