# Supplementary material for: RHEB neddylation by the UBE2F-SAG axis enhances mTORC1 activity and aggravates liver tumorigenesis
Source: EMBO J. 2025 Jan 6;44(4):1185–219. doi: 10.1038/s44318-024-00353-5 (PMC11832924; doi:10.1038/s44318-024-00353-5)
Supplement: Supplementary file 12 — Figure EV2 Source Data [file 44318_2024_353_MOESM12_ESM.zip]

Archive with 21 entries (10 files):
- EVFigure 2/
- EVFigure 2/2A/
- EVFigure 2/2A/2A.xlsx
- EVFigure 2/2B/
- EVFigure 2/2B/2B.xlsx
- EVFigure 2/2C/
- EVFigure 2/2C/2C.xlsx
- EVFigure 2/2D/
- EVFigure 2/2D/2D.xlsx
- EVFigure 2/2E/
- EVFigure 2/2E/2E.tif
- EVFigure 2/2F/
- EVFigure 2/2F/2F.xlsx
- EVFigure 2/2G/
- EVFigure 2/2G/2G.xlsx
- EVFigure 2/2H/
- EVFigure 2/2H/2H.tif
- EVFigure 2/2I/
- EVFigure 2/2I/2I.tif
- EVFigure 2/2J/
- EVFigure 2/2J/2J.tif
