# Supplementary material for: RHEB neddylation by the UBE2F-SAG axis enhances mTORC1 activity and aggravates liver tumorigenesis
Source: EMBO J. 2025 Jan 6;44(4):1185–219. doi: 10.1038/s44318-024-00353-5 (PMC11832924; doi:10.1038/s44318-024-00353-5)
Supplement: Supplementary file 12 — Figure EV2 Source Data [file 44318_2024_353_MOESM12_ESM.zip › EVFigure 2/2A/2A.xlsx]

## Sheet: Sheet1
siCtrl	siUBE2F-1	siUBE2F-2
1	0.291964	0.291752
1	0.541013	0.246598
1	0.247407	0.244732
