# Supplementary material for: RHEB neddylation by the UBE2F-SAG axis enhances mTORC1 activity and aggravates liver tumorigenesis
Source: EMBO J. 2025 Jan 6;44(4):1185–219. doi: 10.1038/s44318-024-00353-5 (PMC11832924; doi:10.1038/s44318-024-00353-5)
Supplement: Supplementary file 12 — Figure EV2 Source Data [file 44318_2024_353_MOESM12_ESM.zip › EVFigure 2/2F/2F.xlsx]

## Sheet: Sheet1
	siCtrl			siUBE2F			siUBE2M
Hep3B	1	1	1	0.250578	0.290236	0.530172	0.430364	0.724575	0.764259
PLC/PRF/5	1	1	1	0.346138	0.332879	0.171707	0.858588	0.848872	0.792648
SK-HEP-1	1	1	1	0.431046	0.245361	0.353598	0.685841	0.251937	0.460215
