# Supplementary material for: RHEB neddylation by the UBE2F-SAG axis enhances mTORC1 activity and aggravates liver tumorigenesis
Source: EMBO J. 2025 Jan 6;44(4):1185–219. doi: 10.1038/s44318-024-00353-5 (PMC11832924; doi:10.1038/s44318-024-00353-5)
Supplement: Supplementary file 12 — Figure EV2 Source Data [file 44318_2024_353_MOESM12_ESM.zip › EVFigure 2/2G/2G.xlsx]

## Sheet: Sheet1
	siCtrl			siUBE2F			siUBE2M
Hep3B	1	1	1	0.130981	0.260533	0.226022	0.368879	1.04269	1.08192
PLC/PRF/5	1	1	1	0.306332	0.262738	0.420998	1.17934	0.91592	1.34926
SK-HEP-1	1	1	1	0.179539	0.507886	0.577706	1.92804	2.24878	1.82467
