# Supplementary material for: RHEB neddylation by the UBE2F-SAG axis enhances mTORC1 activity and aggravates liver tumorigenesis
Source: EMBO J. 2025 Jan 6;44(4):1185–219. doi: 10.1038/s44318-024-00353-5 (PMC11832924; doi:10.1038/s44318-024-00353-5)
Supplement: Supplementary file 13 — Figure EV3 Source Data [file 44318_2024_353_MOESM13_ESM.zip]

Archive with 51 entries (34 files):
- EVFigure 3/
- EVFigure 3/3A/
- EVFigure 3/3A/3A.tif
- EVFigure 3/3B/
- EVFigure 3/3B/3B.xlsx
- EVFigure 3/3C/
- EVFigure 3/3C/Numerical data.xlsx
- EVFigure 3/3D/
- EVFigure 3/3D/3D.xlsx
- EVFigure 3/3E/
- EVFigure 3/3E/3E.xlsx
- EVFigure 3/3F/
- EVFigure 3/3F/3F.tif
- EVFigure 3/3G/
- EVFigure 3/3G/3G.TIF
- EVFigure 3/3H/
- EVFigure 3/3H/3H.TIF
- EVFigure 3/3I/
- EVFigure 3/3I/3I.xlsx
- EVFigure 3/3I/HEP3B siCtrl/
- EVFigure 3/3I/HEP3B siCtrl/Project_sinc-5x1.6.tif
- EVFigure 3/3I/HEP3B siCtrl/Project_sinc-5x1.6_ch00.tif
- EVFigure 3/3I/HEP3B siCtrl/Project_sinc-5x1.6_ch01.tif
- EVFigure 3/3I/HEP3B siCtrl/Project_sinc-5x1.6_ch02.tif
- EVFigure 3/3I/HEP3B siSAG/
- EVFigure 3/3I/HEP3B siSAG/Project_SISAG-1X1.5.tif
- EVFigure 3/3I/HEP3B siSAG/Project_SISAG-1X1.5_ch00.tif
- EVFigure 3/3I/HEP3B siSAG/Project_SISAG-1X1.5_ch01.tif
- EVFigure 3/3I/HEP3B siSAG/Project_SISAG-1X1.5_ch02.tif
- EVFigure 3/3I/HEP3B siUBE2F/
- EVFigure 3/3I/HEP3B siUBE2F/Project_SI2F-2X1.5.tif
- EVFigure 3/3I/HEP3B siUBE2F/Project_SI2F-2X1.5_ch00.tif
- EVFigure 3/3I/HEP3B siUBE2F/Project_SI2F-2X1.5_ch01.tif
- EVFigure 3/3I/HEP3B siUBE2F/Project_SI2F-2X1.5_ch02.tif
- EVFigure 3/3J/
- EVFigure 3/3J/3J.xlsx
- EVFigure 3/3J/PLCPRF5 SICTRL/
- EVFigure 3/3J/PLCPRF5 SICTRL/Project_PP5SINCLAMP2MTOR60X3.5-4.tif
- EVFigure 3/3J/PLCPRF5 SICTRL/Project_PP5SINCLAMP2MTOR60X3.5-4_ch00.tif
- EVFigure 3/3J/PLCPRF5 SICTRL/Project_PP5SINCLAMP2MTOR60X3.5-4_ch01.tif
- EVFigure 3/3J/PLCPRF5 SICTRL/Project_PP5SINCLAMP2MTOR60X3.5-4_ch02.tif
- EVFigure 3/3J/PLCPRF5 SISAG/
- EVFigure 3/3J/PLCPRF5 SISAG/Project_PP5SISAGLAMP2MTOR60X3.5-2.tif
- EVFigure 3/3J/PLCPRF5 SISAG/Project_PP5SISAGLAMP2MTOR60X3.5-2_ch00.tif
- EVFigure 3/3J/PLCPRF5 SISAG/Project_PP5SISAGLAMP2MTOR60X3.5-2_ch01.tif
- EVFigure 3/3J/PLCPRF5 SISAG/Project_PP5SISAGLAMP2MTOR60X3.5-2_ch02.tif
- EVFigure 3/3J/PLCPRF5 SIUBE2F/
- EVFigure 3/3J/PLCPRF5 SIUBE2F/Project_PP5SI2fLAMP2MTOR60X3.5-1.tif
- EVFigure 3/3J/PLCPRF5 SIUBE2F/Project_PP5SI2fLAMP2MTOR60X3.5-1_ch00.tif
- EVFigure 3/3J/PLCPRF5 SIUBE2F/Project_PP5SI2fLAMP2MTOR60X3.5-1_ch01.tif
- EVFigure 3/3J/PLCPRF5 SIUBE2F/Project_PP5SI2fLAMP2MTOR60X3.5-1_ch02.tif
