# Supplementary material for: RHEB neddylation by the UBE2F-SAG axis enhances mTORC1 activity and aggravates liver tumorigenesis
Source: EMBO J. 2025 Jan 6;44(4):1185–219. doi: 10.1038/s44318-024-00353-5 (PMC11832924; doi:10.1038/s44318-024-00353-5)
Supplement: Supplementary file 13 — Figure EV3 Source Data [file 44318_2024_353_MOESM13_ESM.zip › EVFigure 3/3I/3I.xlsx]

## Sheet: Sheet1
siCtrl	siUBE2F	siSAG
0.5	0.52	0.47
0.6	0.52	0.53
0.47	0.54	0.53
0.49	0.54	0.54
0.49	0.48	0.58
