# Supplementary material for: RHEB neddylation by the UBE2F-SAG axis enhances mTORC1 activity and aggravates liver tumorigenesis
Source: EMBO J. 2025 Jan 6;44(4):1185–219. doi: 10.1038/s44318-024-00353-5 (PMC11832924; doi:10.1038/s44318-024-00353-5)
Supplement: Supplementary file 14 — Figure EV4 Source Data [file 44318_2024_353_MOESM14_ESM.zip]

Archive with 9 entries (4 files):
- EVFigure 4/
- EVFigure 4/4A/
- EVFigure 4/4A/4A.tif
- EVFigure 4/4B/
- EVFigure 4/4B/4B.tif
- EVFigure 4/4C/
- EVFigure 4/4C/4C.tif
- EVFigure 4/4D/
- EVFigure 4/4D/4D.tif
