# Supplementary material for: RHEB neddylation by the UBE2F-SAG axis enhances mTORC1 activity and aggravates liver tumorigenesis
Source: EMBO J. 2025 Jan 6;44(4):1185–219. doi: 10.1038/s44318-024-00353-5 (PMC11832924; doi:10.1038/s44318-024-00353-5)
Supplement: Supplementary file 15 — Figure EV5 Source Data [file 44318_2024_353_MOESM15_ESM.zip]

Archive with 79 entries (60 files):
- EVFigure 5/
- EVFigure 5/5B/
- EVFigure 5/5B/5B.TIF
- EVFigure 5/5C/
- EVFigure 5/5C/5C.TIF
- EVFigure 5/5D/
- EVFigure 5/5D/5D.TIF
- EVFigure 5/5F/
- EVFigure 5/5F/5F.TIF
- EVFigure 5/5F/RHEB-K169R/
- EVFigure 5/5F/RHEB-K169R/._HP_RGB.tif
- EVFigure 5/5F/RHEB-K169R/._HP_RGB_FITC.tif
- EVFigure 5/5F/RHEB-K169R/._HP_RGB_TRITC.tif
- EVFigure 5/5F/RHEB-K169R/HP_RGB.tif
- EVFigure 5/5F/RHEB-K169R/HP_RGB_DAPI.tif
- EVFigure 5/5F/RHEB-K169R/HP_RGB_FITC.tif
- EVFigure 5/5F/RHEB-K169R/HP_RGB_TRITC.tif
- EVFigure 5/5F/WT-RHEB/
- EVFigure 5/5F/WT-RHEB/._HP_RGB.tif
- EVFigure 5/5F/WT-RHEB/HP_RGB.tif
- EVFigure 5/5F/WT-RHEB/HP_RGB_DAPI.tif
- EVFigure 5/5F/WT-RHEB/HP_RGB_FITC.tif
- EVFigure 5/5F/WT-RHEB/HP_RGB_TRITC.tif
- EVFigure 5/5G/
- EVFigure 5/5G/5G.xlsx
- EVFigure 5/5H/
- EVFigure 5/5H/PLCPRF5 RHEB-K169R+FLAG-N8/
- EVFigure 5/5H/PLCPRF5 RHEB-K169R+FLAG-N8/._HP_DAPI.tif
- EVFigure 5/5H/PLCPRF5 RHEB-K169R+FLAG-N8/._HP_FITC.tif
- EVFigure 5/5H/PLCPRF5 RHEB-K169R+FLAG-N8/._HP_RGB.tif
- EVFigure 5/5H/PLCPRF5 RHEB-K169R+FLAG-N8/._HP_RGB_DAPI.tif
- EVFigure 5/5H/PLCPRF5 RHEB-K169R+FLAG-N8/._HP_RGB_FITC.tif
- EVFigure 5/5H/PLCPRF5 RHEB-K169R+FLAG-N8/._HP_RGB_TRITC.tif
- EVFigure 5/5H/PLCPRF5 RHEB-K169R+FLAG-N8/._HP_TRITC.tif
- EVFigure 5/5H/PLCPRF5 RHEB-K169R+FLAG-N8/HP_RGB.tif
- EVFigure 5/5H/PLCPRF5 RHEB-K169R+FLAG-N8/HP_RGB_DAPI.tif
- EVFigure 5/5H/PLCPRF5 RHEB-K169R+FLAG-N8/HP_RGB_FITC.tif
- EVFigure 5/5H/PLCPRF5 RHEB-K169R+FLAG-N8/HP_RGB_TRITC.tif
- EVFigure 5/5H/PLCPRF5 RHEB-K169R+Vector/
- EVFigure 5/5H/PLCPRF5 RHEB-K169R+Vector/._HP_DAPI.tif
- EVFigure 5/5H/PLCPRF5 RHEB-K169R+Vector/._HP_FITC.tif
- EVFigure 5/5H/PLCPRF5 RHEB-K169R+Vector/._HP_RGB.tif
- EVFigure 5/5H/PLCPRF5 RHEB-K169R+Vector/._HP_RGB_DAPI.tif
- EVFigure 5/5H/PLCPRF5 RHEB-K169R+Vector/._HP_RGB_FITC.tif
- EVFigure 5/5H/PLCPRF5 RHEB-K169R+Vector/._HP_RGB_TRITC.tif
- EVFigure 5/5H/PLCPRF5 RHEB-K169R+Vector/._HP_TRITC.tif
- EVFigure 5/5H/PLCPRF5 RHEB-K169R+Vector/HP_RGB.tif
- EVFigure 5/5H/PLCPRF5 RHEB-K169R+Vector/HP_RGB_DAPI.tif
- EVFigure 5/5H/PLCPRF5 RHEB-K169R+Vector/HP_RGB_FITC.tif
- EVFigure 5/5H/PLCPRF5 RHEB-K169R+Vector/HP_RGB_TRITC.tif
- EVFigure 5/5H/PLCPRF5 WT-RHEB+FLAG-N8/
- EVFigure 5/5H/PLCPRF5 WT-RHEB+FLAG-N8/._HP_DAPI.tif
- EVFigure 5/5H/PLCPRF5 WT-RHEB+FLAG-N8/._HP_FITC.tif
- EVFigure 5/5H/PLCPRF5 WT-RHEB+FLAG-N8/._HP_RGB.tif
- EVFigure 5/5H/PLCPRF5 WT-RHEB+FLAG-N8/._HP_RGB_DAPI.tif
- EVFigure 5/5H/PLCPRF5 WT-RHEB+FLAG-N8/._HP_RGB_FITC.tif
- EVFigure 5/5H/PLCPRF5 WT-RHEB+FLAG-N8/._HP_RGB_TRITC.tif
- EVFigure 5/5H/PLCPRF5 WT-RHEB+FLAG-N8/._HP_TRITC.tif
- EVFigure 5/5H/PLCPRF5 WT-RHEB+FLAG-N8/HP_RGB.tif
- EVFigure 5/5H/PLCPRF5 WT-RHEB+FLAG-N8/HP_RGB_DAPI.tif
- EVFigure 5/5H/PLCPRF5 WT-RHEB+FLAG-N8/HP_RGB_FITC.tif
- EVFigure 5/5H/PLCPRF5 WT-RHEB+FLAG-N8/HP_RGB_TRITC.tif
- EVFigure 5/5H/PLCPRF5 WTRHEB+Vector/
- EVFigure 5/5H/PLCPRF5 WTRHEB+Vector/HP_PP5 WTRHEB+V HA-R+LAMP2-M 60X3.5-1-2_RGB.tif
- EVFigure 5/5H/PLCPRF5 WTRHEB+Vector/HP_PP5 WTRHEB+V HA-R+LAMP2-M 60X3.5-1-2_RGB_DAPI.tif
- EVFigure 5/5H/PLCPRF5 WTRHEB+Vector/HP_PP5 WTRHEB+V HA-R+LAMP2-M 60X3.5-1-2_RGB_FITC.tif
- EVFigure 5/5H/PLCPRF5 WTRHEB+Vector/HP_PP5 WTRHEB+V HA-R+LAMP2-M 60X3.5-1-2_RGB_TRITC.tif
- EVFigure 5/5I/
- EVFigure 5/5I/5I.xlsx
- EVFigure 5/5J/
- EVFigure 5/5J/5J.TIF
- EVFigure 5/5K/
- EVFigure 5/5K/5K.tif
- EVFigure 5/5L/
- EVFigure 5/5L/5L.TIF
- EVFigure 5/5M/
- EVFigure 5/5M/5M.TIF
- EVFigure 5/5N/
- EVFigure 5/5N/5N.TIF
