# Supplementary material for: RHEB neddylation by the UBE2F-SAG axis enhances mTORC1 activity and aggravates liver tumorigenesis
Source: EMBO J. 2025 Jan 6;44(4):1185–219. doi: 10.1038/s44318-024-00353-5 (PMC11832924; doi:10.1038/s44318-024-00353-5)
Supplement: Supplementary file 15 — Figure EV5 Source Data [file 44318_2024_353_MOESM15_ESM.zip › EVFigure 5/5G/5G.xlsx]

## Sheet: Sheet1
WT-RHEB					RHEB-K169R
0.64	0.43	0.65	0.52	0.63	0.01	0.25	0.27	0.13	0.28
