# Supplementary material for: RHEB neddylation by the UBE2F-SAG axis enhances mTORC1 activity and aggravates liver tumorigenesis
Source: EMBO J. 2025 Jan 6;44(4):1185–219. doi: 10.1038/s44318-024-00353-5 (PMC11832924; doi:10.1038/s44318-024-00353-5)
Supplement: Supplementary file 15 — Figure EV5 Source Data [file 44318_2024_353_MOESM15_ESM.zip › EVFigure 5/5I/5I.xlsx]

## Sheet: Sheet1
WT-RHEB					WT-RHEB+NEDD8					RHEB-K169R					RHEB-K169R+NEDD8
0.14	0.2	0.23	0.18	0.17	0.25	0.2	0.2	0.26	0.28	0.04	0.05	0.06	0.02	0.08	0.11	0.09	0.04	0.09	0.07
