# Supplementary material for: RHEB neddylation by the UBE2F-SAG axis enhances mTORC1 activity and aggravates liver tumorigenesis
Source: EMBO J. 2025 Jan 6;44(4):1185–219. doi: 10.1038/s44318-024-00353-5 (PMC11832924; doi:10.1038/s44318-024-00353-5)
Supplement: Supplementary file 16 — Figure EV6 Source Data [file 44318_2024_353_MOESM16_ESM.zip]

Archive with 91 entries (62 files):
- EVFigure 6/
- EVFigure 6/6A/
- EVFigure 6/6A/6A.xlsx
- EVFigure 6/6B/
- EVFigure 6/6B/6B.xlsx
- EVFigure 6/6C/
- EVFigure 6/6C/6C.tif
- EVFigure 6/6D/
- EVFigure 6/6D/6D.tif
- EVFigure 6/6E/
- EVFigure 6/6E/Hep3B siCtrl+RHEB-K169R/
- EVFigure 6/6E/Hep3B siCtrl+RHEB-K169R/HP_3B SINC+RHEBK169R  60X3-1_RGB.tif
- EVFigure 6/6E/Hep3B siCtrl+RHEB-K169R/HP_3B SINC+RHEBK169R  60X3-1_RGB_C1.tif
- EVFigure 6/6E/Hep3B siCtrl+RHEB-K169R/HP_3B SINC+RHEBK169R  60X3-1_RGB_C2.tif
- EVFigure 6/6E/Hep3B siCtrl+Vector/
- EVFigure 6/6E/Hep3B siCtrl+Vector/HP_3B SINC+V  60X3-1_RGB.tif
- EVFigure 6/6E/Hep3B siCtrl+Vector/HP_3B SINC+V  60X3-1_RGB_C1.tif
- EVFigure 6/6E/Hep3B siCtrl+Vector/HP_3B SINC+V  60X3-1_RGB_C2.tif
- EVFigure 6/6E/Hep3B siCtrl+WTRHEB/
- EVFigure 6/6E/Hep3B siCtrl+WTRHEB/HP_3B SINC+WTRHEB  60X3-3_RGB.tif
- EVFigure 6/6E/Hep3B siCtrl+WTRHEB/HP_3B SINC+WTRHEB  60X3-3_RGB_C1.tif
- EVFigure 6/6E/Hep3B siCtrl+WTRHEB/HP_3B SINC+WTRHEB  60X3-3_RGB_C2.tif
- EVFigure 6/6E/Hep3B siSAG+RHEB-K169R/
- EVFigure 6/6E/Hep3B siSAG+RHEB-K169R/HP_3B SISAG+RHEBK169R  60X3-4_RGB.tif
- EVFigure 6/6E/Hep3B siSAG+RHEB-K169R/HP_3B SISAG+RHEBK169R  60X3-4_RGB_C1.tif
- EVFigure 6/6E/Hep3B siSAG+RHEB-K169R/HP_3B SISAG+RHEBK169R  60X3-4_RGB_C2.tif
- EVFigure 6/6E/Hep3B siSAG+Vector/
- EVFigure 6/6E/Hep3B siSAG+Vector/HP_3B SISAG+V  60X3-2_RGB.tif
- EVFigure 6/6E/Hep3B siSAG+Vector/HP_3B SISAG+V  60X3-2_RGB_C1.tif
- EVFigure 6/6E/Hep3B siSAG+Vector/HP_3B SISAG+V  60X3-2_RGB_C2.tif
- EVFigure 6/6E/Hep3B siSAG+WT-RHEB/
- EVFigure 6/6E/Hep3B siSAG+WT-RHEB/HP_3B SISAG+WTRHEB  60X3-1_RGB.tif
- EVFigure 6/6E/Hep3B siSAG+WT-RHEB/HP_3B SISAG+WTRHEB  60X3-1_RGB_C1.tif
- EVFigure 6/6E/Hep3B siSAG+WT-RHEB/HP_3B SISAG+WTRHEB  60X3-1_RGB_C2.tif
- EVFigure 6/6E/Hep3B siUBE2F+RHEB-K169R/
- EVFigure 6/6E/Hep3B siUBE2F+RHEB-K169R/HP_3B SI2F+RHEBK169R  60X3-4_RGB.tif
- EVFigure 6/6E/Hep3B siUBE2F+RHEB-K169R/HP_3B SI2F+RHEBK169R  60X3-4_RGB_C1.tif
- EVFigure 6/6E/Hep3B siUBE2F+RHEB-K169R/HP_3B SI2F+RHEBK169R  60X3-4_RGB_C2.tif
- EVFigure 6/6E/Hep3B siUBE2F+Vector/
- EVFigure 6/6E/Hep3B siUBE2F+Vector/HP_3B SI2F+V 60X3-5_RGB.tif
- EVFigure 6/6E/Hep3B siUBE2F+Vector/HP_3B SI2F+V 60X3-5_RGB_C1.tif
- EVFigure 6/6E/Hep3B siUBE2F+Vector/HP_3B SI2F+V 60X3-5_RGB_C2.tif
- EVFigure 6/6E/Hep3B siUBE2F+WTRHEB/
- EVFigure 6/6E/Hep3B siUBE2F+WTRHEB/HP_3B SI2F+WTRHEB  60X3-4_RGB.tif
- EVFigure 6/6E/Hep3B siUBE2F+WTRHEB/HP_3B SI2F+WTRHEB  60X3-4_RGB_C1.tif
- EVFigure 6/6E/Hep3B siUBE2F+WTRHEB/HP_3B SI2F+WTRHEB  60X3-4_RGB_C2.tif
- EVFigure 6/6F/
- EVFigure 6/6F/6F.TIF
- EVFigure 6/6G/
- EVFigure 6/6G/PLCPRF5 siCtrl+RHEB-K169R/
- EVFigure 6/6G/PLCPRF5 siCtrl+RHEB-K169R/HP_PLC SINC+K169R 60X3-1_RGB.tif
- EVFigure 6/6G/PLCPRF5 siCtrl+RHEB-K169R/HP_PLC SINC+K169R 60X3-1_RGB_C1.tif
- EVFigure 6/6G/PLCPRF5 siCtrl+RHEB-K169R/HP_PLC SINC+K169R 60X3-1_RGB_C2.tif
- EVFigure 6/6G/PLCPRF5 siCtrl+Vector/
- EVFigure 6/6G/PLCPRF5 siCtrl+Vector/HP_PLC SINC+V 60X3-2_RGB.tif
- EVFigure 6/6G/PLCPRF5 siCtrl+Vector/HP_PLC SINC+V 60X3-2_RGB_C1.tif
- EVFigure 6/6G/PLCPRF5 siCtrl+Vector/HP_PLC SINC+V 60X3-2_RGB_C2.tif
- EVFigure 6/6G/PLCPRF5 siCtrl+WT-RHEB/
- EVFigure 6/6G/PLCPRF5 siCtrl+WT-RHEB/HP_PLC SINC+WT 60X3-2_RGB.tif
- EVFigure 6/6G/PLCPRF5 siCtrl+WT-RHEB/HP_PLC SINC+WT 60X3-2_RGB_C1.tif
- EVFigure 6/6G/PLCPRF5 siCtrl+WT-RHEB/HP_PLC SINC+WT 60X3-2_RGB_C2.tif
- EVFigure 6/6G/PLCPRF5 siSAG+RHEBK169R/
- EVFigure 6/6G/PLCPRF5 siSAG+RHEBK169R/HP_PLC SISAG+RHEBK169R 60X3-2_RGB.tif
- EVFigure 6/6G/PLCPRF5 siSAG+RHEBK169R/HP_PLC SISAG+RHEBK169R 60X3-2_RGB_C1.tif
- EVFigure 6/6G/PLCPRF5 siSAG+RHEBK169R/HP_PLC SISAG+RHEBK169R 60X3-2_RGB_C2.tif
- EVFigure 6/6G/PLCPRF5 siSAG+Vector/
- EVFigure 6/6G/PLCPRF5 siSAG+Vector/HP_PLC SISAG+V 60X3-5_RGB.tif
- EVFigure 6/6G/PLCPRF5 siSAG+Vector/HP_PLC SISAG+V 60X3-5_RGB_C1.tif
- EVFigure 6/6G/PLCPRF5 siSAG+Vector/HP_PLC SISAG+V 60X3-5_RGB_C2.tif
- EVFigure 6/6G/PLCPRF5 siSAG+WTRHEB/
- EVFigure 6/6G/PLCPRF5 siSAG+WTRHEB/HP_PLC SISAG+WTRHEB 60X3-1_RGB.tif
- EVFigure 6/6G/PLCPRF5 siSAG+WTRHEB/HP_PLC SISAG+WTRHEB 60X3-1_RGB_C1.tif
- EVFigure 6/6G/PLCPRF5 siSAG+WTRHEB/HP_PLC SISAG+WTRHEB 60X3-1_RGB_C2.tif
- EVFigure 6/6G/PLCPRF5 siUBE2F+RHEB-K169R/
- EVFigure 6/6G/PLCPRF5 siUBE2F+RHEB-K169R/HP_PLC SI2F+RHEBK169R 60X-3-1_RGB.tif
- EVFigure 6/6G/PLCPRF5 siUBE2F+RHEB-K169R/HP_PLC SI2F+RHEBK169R 60X-3-1_RGB_C1.tif
- EVFigure 6/6G/PLCPRF5 siUBE2F+RHEB-K169R/HP_PLC SI2F+RHEBK169R 60X-3-1_RGB_C2.tif
- EVFigure 6/6G/PLCPRF5 siUBE2F+Vector/
- EVFigure 6/6G/PLCPRF5 siUBE2F+Vector/HP_PLC SI2F+V 60X3-3_RGB.tif
- EVFigure 6/6G/PLCPRF5 siUBE2F+Vector/HP_PLC SI2F+V 60X3-3_RGB_C1.tif
- EVFigure 6/6G/PLCPRF5 siUBE2F+Vector/HP_PLC SI2F+V 60X3-3_RGB_C2.tif
- EVFigure 6/6G/PLCPRF5 siUBE2F+WTRHEB/
- EVFigure 6/6G/PLCPRF5 siUBE2F+WTRHEB/HP_PLC SI2F+WTRHEB 60X-3-1_RGB.tif
- EVFigure 6/6G/PLCPRF5 siUBE2F+WTRHEB/HP_PLC SI2F+WTRHEB 60X-3-1_RGB_C1.tif
- EVFigure 6/6G/PLCPRF5 siUBE2F+WTRHEB/HP_PLC SI2F+WTRHEB 60X-3-1_RGB_C2.tif
- EVFigure 6/6H/
- EVFigure 6/6H/6H.TIF
- EVFigure 6/6I/
- EVFigure 6/6I/6I.tif
- EVFigure 6/6J/
- EVFigure 6/6J/6J.tif
