# Supplementary material for: RHEB neddylation by the UBE2F-SAG axis enhances mTORC1 activity and aggravates liver tumorigenesis
Source: EMBO J. 2025 Jan 6;44(4):1185–219. doi: 10.1038/s44318-024-00353-5 (PMC11832924; doi:10.1038/s44318-024-00353-5)
Supplement: Supplementary file 16 — Figure EV6 Source Data [file 44318_2024_353_MOESM16_ESM.zip › EVFigure 6/6A/6A.xlsx]

## Sheet: Sheet1
	shGFP+pLVX			shGFP+WT-RHEB			shGFP+RHEB-K169R			shUBE2F+pLVX			shUBE2F+WT-RHEB			shUBE2F+RHEB-K169R			shSAG+pLVX			shSAG+WT-RHEB			shSAG+RHEB-K169R
48 h	3.95571	3.97161	4.2799	4.58011	5.23238	5.2787	3.56494	3.50792	3.773	2.65537	2.5803	2.73232	3.94456	3.97756	3.98461	2.75386	2.16185	2.70175	2.32881	2.14403	2.3275	3.65587	3.2081	3.33663	2.39781	2.21661	2.33231
72 h	6.77776	7.42797	7.575	7.78827	8.39805	8.21224	5.97526	7.14604	7.58886	5.15757	5.06029	5.7847	6.12479	7.36018	7.4663	5.61753	5.56447	5.95582	4.37685	4.66138	5.07808	5.35734	6.67505	6.46625	4.53953	4.28165	5.10767
