# Supplementary material for: RHEB neddylation by the UBE2F-SAG axis enhances mTORC1 activity and aggravates liver tumorigenesis
Source: EMBO J. 2025 Jan 6;44(4):1185–219. doi: 10.1038/s44318-024-00353-5 (PMC11832924; doi:10.1038/s44318-024-00353-5)
Supplement: Supplementary file 16 — Figure EV6 Source Data [file 44318_2024_353_MOESM16_ESM.zip › EVFigure 6/6B/6B.xlsx]

## Sheet: Sheet1
Time/h	pLVX			FLAG-UBE2F			FLAG-SAG			pLVX+Rapamycin			FLAG-UBE2F+Rapamycin			FLAG-SAG+Rapamycin
0	1	1	1	1	1	1	1	1	1	1	1	1	1	1	1	1	1	1
24	1.20807	1.16229	1.08534	1.39473	1.4937	1.42944	1.49762	1.50726	1.4717	1.31929	1.15755	1.08229	1.25516	1.42173	1.21892	1.35766	1.47008	1.34371
48	1.61501	1.59874	1.46287	1.77654	1.79622	1.71772	1.83629	1.91456	1.70206	1.36262	1.26073	1.17636	1.36816	1.37375	1.20321	1.04298	1.28155	1.2057
72	2.57925	2.46704	2.26776	3.08276	3.20009	3.13325	3.31563	3.4587	3.06217	1.36005	1.2527	1.32183	1.45459	1.20225	1.30787	1.45446	1.4446	1.29281
96	5.06008	4.97855	4.56502	6.06663	6.01287	5.78168	6.03233	6.33848	5.89655	1.7412	1.5946	1.54267	2.05376	1.97351	1.94216	1.95184	2.01724	1.91505
