# Supplementary material for: RHEB neddylation by the UBE2F-SAG axis enhances mTORC1 activity and aggravates liver tumorigenesis
Source: EMBO J. 2025 Jan 6;44(4):1185–219. doi: 10.1038/s44318-024-00353-5 (PMC11832924; doi:10.1038/s44318-024-00353-5)
Supplement: Supplementary file 17 — Figure EV7 Source Data [file 44318_2024_353_MOESM17_ESM.zip]

Archive with 33 entries (19 files):
- EVFigure 7/
- EVFigure 7/7A/
- EVFigure 7/7A/7A.tif
- EVFigure 7/7B/
- EVFigure 7/7B/7B.xlsx
- EVFigure 7/7C/
- EVFigure 7/7C/7C.tif
- EVFigure 7/7D/
- EVFigure 7/7D/7D.xlsx
- EVFigure 7/7E/
- EVFigure 7/7E/7E.xlsx
- EVFigure 7/7F/
- EVFigure 7/7F/KO HE insert.jpg
- EVFigure 7/7F/KO HE.jpg
- EVFigure 7/7F/WT HE insert.jpg
- EVFigure 7/7F/WT HE.jpg
- EVFigure 7/7G/
- EVFigure 7/7G/7G.xlsx
- EVFigure 7/7H/
- EVFigure 7/7H/7H.xlsx
- EVFigure 7/7I/
- EVFigure 7/7I/18712CK192023-04-09_19_25_05_0.31x_1.jpg
- EVFigure 7/7I/18712CK192023-04-09_19_25_05_10x_2.jpg
- EVFigure 7/7I/18716CK192023-04-09_19_31_27_0.4x_1.jpg
- EVFigure 7/7I/18716CK192023-04-09_19_31_27_10x_2.jpg
- EVFigure 7/7J/
- EVFigure 7/7J/7J.tif
- EVFigure 7/7K/
- EVFigure 7/7K/7K.xlsx
- EVFigure 7/7L/
- EVFigure 7/7L/7L.tif
- EVFigure 7/7M/
- EVFigure 7/7M/7M.tif
