# Supplementary material for: RHEB neddylation by the UBE2F-SAG axis enhances mTORC1 activity and aggravates liver tumorigenesis
Source: EMBO J. 2025 Jan 6;44(4):1185–219. doi: 10.1038/s44318-024-00353-5 (PMC11832924; doi:10.1038/s44318-024-00353-5)
Supplement: Supplementary file 17 — Figure EV7 Source Data [file 44318_2024_353_MOESM17_ESM.zip › EVFigure 7/7D/7D.xlsx]

## Sheet: Sheet1
Ube2f+/+;Pten-/-			Ube2f-/-;Pten-/-
1	1	1	0.423478	0.344852	0.768329
