# Supplementary material for: RHEB neddylation by the UBE2F-SAG axis enhances mTORC1 activity and aggravates liver tumorigenesis
Source: EMBO J. 2025 Jan 6;44(4):1185–219. doi: 10.1038/s44318-024-00353-5 (PMC11832924; doi:10.1038/s44318-024-00353-5)
Supplement: Supplementary file 17 — Figure EV7 Source Data [file 44318_2024_353_MOESM17_ESM.zip › EVFigure 7/7G/7G.xlsx]

## Sheet: Sheet1
Ube2f+/+;Pten-/-					Ube2f-/-;Pten-/-
24.6389	26.1877	35.0983	28.5924	28.5924	21.5921	19.9234	19.9234	17.779	18.779
