# Supplementary material for: RHEB neddylation by the UBE2F-SAG axis enhances mTORC1 activity and aggravates liver tumorigenesis
Source: EMBO J. 2025 Jan 6;44(4):1185–219. doi: 10.1038/s44318-024-00353-5 (PMC11832924; doi:10.1038/s44318-024-00353-5)
Supplement: Supplementary file 17 — Figure EV7 Source Data [file 44318_2024_353_MOESM17_ESM.zip › EVFigure 7/7H/7H.xlsx]

## Sheet: Sheet1
Ube2f+/+;Pten-/-					Ube2f+/+;Pten-/-
31.0005	30.3526	39.6909	37.9346	30.8854	30.4663	21.6047	27.6709	28.9383	30.4663
