# Supplementary material for: RHEB neddylation by the UBE2F-SAG axis enhances mTORC1 activity and aggravates liver tumorigenesis
Source: EMBO J. 2025 Jan 6;44(4):1185–219. doi: 10.1038/s44318-024-00353-5 (PMC11832924; doi:10.1038/s44318-024-00353-5)
Supplement: Supplementary file 17 — Figure EV7 Source Data [file 44318_2024_353_MOESM17_ESM.zip › EVFigure 7/7K/7K.xlsx]

## Sheet: Sheet1
	Ube2f+/+;Pten-/-			Ube2f-/-;Pten-/-
Normal	1	1	1	0.0306979	0.0373828	0.0542065
Tumor	2.61426	2.18787	3.9188	0.940056	0.270455	1.53599
